# Supplementary material for: Genome-Wide Identification and Characterization of the MYB Transcription Factor Family in Platycodon grandiflorus and Its Potential Involvement in Flavonoid Biosynthesis Regulation
Source: Genes (Basel). 2026 May 30;17(6):638. doi: 10.3390/genes17060638 (PMC13298726; doi:10.3390/genes17060638)
Supplement: Supplementary file 1 [file genes-17-00638-s001.zip]

Archive with 1 entries (1 files):
- genes-4321217-supplementary.pdf
